# Supplementary material for: Dataset on gene expressions affected by simultaneous knockdown of Hedgehog and Dpp signaling components in embryos of the spider Parasteatoda tepidariorum
Source: Data Brief. 2020 Jan 3;28:105088. doi: 10.1016/j.dib.2019.105088 (PMC7096682; doi:10.1016/j.dib.2019.105088)
Supplement: Multimedia component 1 [file mmc1.xml]

<?xml version="1.0" encoding="utf-8" standalone="no"?>
<data>
  <datasets>
    <author>hoda@brh.co.jp</author>
    <type>1</type>
    <dataset>
      <name>Data for: Dataset on gene expressions affected by simultaneous knockdown of Hedgehog and Dpp signaling components in embryos of the spider Parasteatoda tepidariorum</name>
      <caption />
      <description>This paper describes a dataset of a custom oligonucleotide two-colour microarray analysis that was carried out to compare the transcript expression levels between untreated (normal) and Pt-ptc + Pt-dpp double pRNAi embryos at late stage 5. The expressions of most, not all, of the transcripts related to the positive array spots were examined in embryos by whole-mount in situ hybridization. Some of the stained embryos showed distinct patterns of gene expression.</description>
      <filetype>
        <name />
      </filetype>
      <filesize />
      <source>0</source>
      <sourcename>Original Data</sourcename>
      <access>
        <type>1</type>
        <name>Data available in data repository</name>
        <reponame>Mendeley Data</reponame>
        <PersistentId>10.17632/c7cfhyd2p3.3</PersistentId>
        <deeplinkurl>https://data.mendeley.com/datasets/c7cfhyd2p3/3</deeplinkurl>
      </access>
    </dataset>
    <dataset>
      <name>Identification of genes whose expressions are affected by ptc + dpp double RNAi in spider embryos</name>
      <caption />
      <description>Double parental RNA interference (pRNAi) against spider homologs of ptc and dpp, Pt-ptc and Pt-dpp, respectively, results in severe defects in axis formation. In this microarray experiment, we attempted to identify candidate genes whose expressions are regulated by Hh and Dpp signaling during axis formation. Gene expression levels were compared between the untreated (normal) and the Pt-ptc + Pt-dpp pRNAi-treated (pd-RNAi) samples.</description>
      <filetype>
        <name />
      </filetype>
      <filesize />
      <source>0</source>
      <sourcename>Original Data</sourcename>
      <access>
        <type>1</type>
        <name>Data available in data repository</name>
        <reponame>Gene Expression Omnibus (GEO) at NCBI</reponame>
        <PersistentId />
        <deeplinkurl>https://www.ncbi.nlm.nih.gov/geo/</deeplinkurl>
      </access>
    </dataset>
  </datasets>
</data>
