# Supplementary material for: Dataset on gene expressions affected by simultaneous knockdown of Hedgehog and Dpp signaling components in embryos of the spider Parasteatoda tepidariorum
Source: Data Brief. 2020 Jan 3;28:105088. doi: 10.1016/j.dib.2019.105088 (PMC7096682; doi:10.1016/j.dib.2019.105088)
Supplement: Multimedia component 2 [file mmc2.xlsx]

## Sheet: Sheet1
Table S1. Values of the [Pt-ptc, Pt-dpp double pRNAi]/[normal] ratio from control probe spots in the microarray analysis.
Sort code	Array No.	REF_ID	PROBE_NAME	PROBE_SEQUENCE	EST_clone_ID	GB_ACC	log2 ratio	ratio	AUGUSTUS gene model [1]	RefSeq gene ID	Description
1	1	6978	At_eW_003_D02b1	acaatcgatgacttcttagcagtttcagagaaccacattc	At_eW_003_D02	FY217447	-0.001936	0.998659	aug3.g13984	LOC107439705	catenin alpha
2	1	7997	At_eW_003_D02b	acaatcgatgacttcttagcagtttcagagaaccacattc	At_eW_003_D02	FY217447	0.55551	1.46969	aug3.g13984	LOC107439705	catenin alpha
3	1	9278	At_eW_003_D02a	ctacaagagggtgatgctgatacattagacagaactgccg	At_eW_003_D02	FY217447	-0.205882	0.867009	aug3.g13984	LOC107439705	catenin alpha
4	1	11582	At_eW_003_D02a1	ctacaagagggtgatgctgatacattagacagaactgccg	At_eW_003_D02	FY217447	0.194673	1.14447	aug3.g13984	LOC107439705	catenin alpha
5	2	6342	At_eW_003_D02b2	acaatcgatgacttcttagcagtttcagagaaccacattc	At_eW_003_D02	FY217447	-0.016425	0.98868	aug3.g13984	LOC107439705	catenin alpha
6	2	11607	At_eW_003_D02a2	ctacaagagggtgatgctgatacattagacagaactgccg	At_eW_003_D02	FY217447	0.067612	1.04798	aug3.g13984	LOC107439705	catenin alpha
7	1	4354	eS7_003_G08b1	gaaaggaaacaaatccgatggaaagactttattgcaggct	eS7_003_G08	FY376809	0.076453	1.05442	aug3.g27264	LOC107441347	elongation factor 1-alpha
8	1	10730	eS7_003_G08a1	attagataaacctctccgtttgcctctgcaagacgtttac	eS7_003_G08	FY376809	0.107296	1.07721	aug3.g27264	LOC107441347	elongation factor 1-alpha
9	2	430	eS7_003_G08a2	attagataaacctctccgtttgcctctgcaagacgtttac	eS7_003_G08	FY376809	0.116043	1.08376	aug3.g27264	LOC107441347	elongation factor 1-alpha
10	1	3623	eS7_SB_037_C01b1	aagtcccctaatctcagctgcttgttttctttccttttac	eS7_SB_037_C01	FY380578	0.008878	1.00617	aug3.g1955	LOC107447866	histone H3.3
11	1	9723	eS7_SB_037_C01a1	gacagtccatgtttactgcatacactgccagcatgatttg	eS7_SB_037_C01	FY380578	-0.10914	0.927141	aug3.g1955	LOC107447866	histone H3.3
12	2	6417	eS7_SB_037_C01a2	gacagtccatgtttactgcatacactgccagcatgatttg	eS7_SB_037_C01	FY380578	-0.106563	0.928798	aug3.g1955	LOC107447866	histone H3.3
References
[1] Schwager E.E., Sharma P.P., Clarke T., Leite D.J., Wierschin T., Pechmann M., Akiyama-Oda Y., Esposito L., Bechsgaard J., Bilde T., Buffry A.D., Chao H., Dinh H., Doddapaneni H., Dugan S., Eibner C., Extavour C.G., Funch P., Garb J., Gonzalez L.B., Gonzalez V.L., Griffiths-Jones S., Han Y., Hayashi C., Hilbrant M., Hughes D.S.T., Janssen R., Lee S.L., Maeso I., Murali S.C., Muzny D.M., Nunes …
