# Supplementary material for: Dataset on gene expressions affected by simultaneous knockdown of Hedgehog and Dpp signaling components in embryos of the spider Parasteatoda tepidariorum
Source: Data Brief. 2020 Jan 3;28:105088. doi: 10.1016/j.dib.2019.105088 (PMC7096682; doi:10.1016/j.dib.2019.105088)
Supplement: Multimedia component 3 [file mmc3.xlsx]

## Sheet: Sheet1
Table S2. List of array spots that showed the intensity ratio of [Pt-ptc, Pt-dpp double pRNAi] / [normal] of <0.6 in the microarray analysis.
Sort code	Array No.	REF_ID	PROBE_NAME	PROBE_SEQUENCE	EST_clone_ID or gene name	GB_ACC	log2 ratio	ratio	AUGUSTUS gene model [1]	RefSeq gene ID or GB_TSA	Description	WISH	Note based on developmental transcriptomes [2]	Preceding work
1	1	450	At_eW_000_C16a	acagaaaccttctaaactcagaaccacatacaaacctcct	At_eW_000_C16	FY216359	-0.784069	0.580727	aug3.g15992	LOC107441590	rap guanine nucleotide exchange factor 2-like		Maternally expressed
2	1	1005	At_eW_000_E06a	tattgatcccggagttcatgctaatggtgaagaagtgtag	At_eW_000_E06	FY216397	-0.817658	0.567362	aug3.g15506	LOC107449884	notch-regulated ankyrin repeat-containing protein-like			Oda and Akiyama-Oda (2019) [3]
3	1	6423	At_eW_000_J22a	gctgtgacgtcaaatggaatgaaacgaatgtataccctaa	At_eW_000_J22	FY216533	-0.8632	0.549732	aug3.g15506	LOC107449884	notch-regulated ankyrin repeat-containing protein-like			Oda and Akiyama-Oda (2019) [3]
4	2	8616	eS7_SB_021_E05a	tgcgaccaaccattgtttagtaaatgagtaaattcgagaa	eS7_SB_021_E05	FY379356	-0.952931	0.516582	aug3.g15506	LOC107449884	notch-regulated ankyrin repeat-containing protein-like	done; see Fig.1
5	2	10410	S7_d1_18f_A10a	cttgacgaatcgtgtcaaacgtatttcactggcaaatgtt	S7_d1_18_A10	FY369768	-1.03725	0.487256	aug3.g15506	LOC107449884	notch-regulated ankyrin repeat-containing protein-like	done with no specific pattern obtained
6	2	6880	S7_d1_18f_A10b	agaattcactgacaatatttacccagggatgtgtccatcc	S7_d1_18_A10	FY369768	-0.940223	0.521152	aug3.g15506	LOC107449884	notch-regulated ankyrin repeat-containing protein-like	done with no specific pattern obtained
7	1	6611	At_eW_000_F24a	caattctagagctaatacatgcagcagagctccgaccttc	At_eW_000_F24	FY216439	-0.976889	0.508074		IABY01000175	18S ribosomal RNA gene
8	1	11812	At_eW_000_F24b	aaaccgcgaatggctcattaaatcagttatggttccttgg	At_eW_000_F24	FY216439	-1.11155	0.462798		IABY01000175	18S ribosomal RNA gene
9	1	7145	At_eW_000_M09a	accaacgtgactcctaactataactatgcatcactaccat	At_eW_000_M09	FY216592	-0.743229	0.597401
10	1	8819	At_eW_002_L19a	ctatgtgaaacgttttctgcatttgttttgtgcgcctctt	At_eW_002_L19	FY217300	-0.795258	0.57624	aug3.g18259	LOC107444999	epidermal growth factor receptor kinase substrate 8-like protein 2	done with no specific pattern obtained	Maternally expressed
11	1	919	At_eW_003_L15a	cagctatggtatcacttttggaatcgtgccttaatcacga	At_eW_003_L15	FY217618	-1.17474	0.442965	aug3.g13154	LOC107438525	protein melted	done with no specific pattern obtained	Maternally expressed
12	1	9418	At_eW_003_L17a	ttgtgataatttggggtgggtgacgagctaaaatttgaag	At_eW_003_L17	FY217620	-0.971495	0.509977				done with no specific pattern obtained
13	1	661	At_eW_004_D03a	ttatgtgcattttggggacaaggagcagtcatgacatttc	At_eW_004_D03	FY217768	-0.849666	0.554913				done with no specific pattern obtained
14	1	12282	At_eW_004_F24b	ctgcagttttcgttccggtggatgaataaccttctcatga	At_eW_004_F24	FY217833	-0.885682	0.541231	aug3.g9610	LOC107438715	TBC1 domain family member 22B	done with no specific pattern obtained	Maternally expressed
15	1	339	At_eW_004_N23a	ctgaacttcccttactttaagtatcctccacctatgaaca	At_eW_004_N23	FY218014	-0.870074	0.547119	aug3.g26775	LOC107439340	cilia- and flagella-associated protein 58	done with no specific pattern obtained
16	1	9968	At_eW_005_C14b	caccactcagcagatatccaattgcacctatctttaagtt	At_eW_005_C14	FY218118	-0.756236	0.592039				done with no specific pattern obtained
17	1	12481	At_eW_005_D02a	ttccgccaagttctaagaaattgaatcgtaagcagcggaa	At_eW_005_D02	FY218129	-0.899591	0.536039	aug3.g1923			done with no specific pattern obtained	Low expression levels throughout stages 1-10
18	1	3856	At_eW_005_D07b	tccttagaagcacatacttttgaccagtctcctttagaga	At_eW_005_D07	FY218134	-0.778486	0.582978	aug3.g18537			done with no specific pattern obtained
19	1	3745	At_eW_005_P05a	ttaccaaattggtggttattactgagatcaacgttgccgt	At_eW_005_P05	FY218398	-0.778067	0.583148	aug3.g4000	LOC107451405	U2 small nuclear ribonucleoprotein A'	done with no specific pattern obtained	Maternally expressed
20	1	10076	At_eW_005_P06a	cgccaactttgcgagctctttaaggcgtaattaagagtaa	At_eW_005_P06	FY218399	-0.741723	0.598025				done with no specific pattern obtained
21	1	3583	At_eW_005_P09a	ccaggttcaaaccctggtccactgttaattaaggttttat	At_eW_005_P09	FY218402	-0.877998	0.544122	aug3.g12522	LOC110282483	uncharacterized LOC110282483	done with no specific pattern obtained	Low expression levels throughout stages 1-10
22	1	2714	At_eW_007_J22a	agactcgacagaaaatcagattactgcgaaatgtctcctt	At_eW_007_J22	FY218961	-0.905013	0.534028				done with no specific pattern obtained
23	1	2093	At_eW_007_M22a	cgcgtccgggacattcttacaaactaacaacaaaatttac	At_eW_007_M22	FY219022	-0.965652	0.512047	aug3.g17445	LOC107443747	protein SHQ1 homolog	done with no specific pattern obtained	Maternally expressed
24	1	2326	At_eW_008_I02b	gaaataggacacccaatgccacttacaatcaacatcatct	At_eW_008_I02	FY219243	-0.75605	0.592115	aug3.g4624	LOC107452247	uncharacterized LOC107452247	done with no specific pattern obtained	Low expression levels throughout stages 1-10
25	1	11478	At_eW_009_O12b	cttcaatatcccttaaggacattcacatagctgccaactc	At_eW_009_O12	FY219678	-0.827265	0.563597				done with no specific pattern obtained
26	1	7942	At_eW_010_D11a	cactcttacaatcaaatcaattactccaaagctacaaact	At_eW_010_D11	FY219773	-0.763345	0.589129				done with no specific pattern obtained
27	1	1482	At_eW_010_H20b	gcatgtgctttaaagagttccctccgattctttgaataga	At_eW_010_H20	FY219855	-0.816319	0.567889				done with no specific pattern obtained
28	1	150	At_eW_010_L11b	tacaccgatcttcaccaatgaaggacagaaatagtcagtt	At_eW_010_L11	FY219924	-0.791815	0.577617	aug3.g17723	LOC107444253	transcription factor HES-1-A	done; see Fig.1
29	1	6462	At_eW_011_C15b	gcctttcttgtgttggtagatgtggtgaaagatgtatgtt	At_eW_011_C15	FY220055	-0.757923	0.591347	aug3.g11769	LOC107436693	transmembrane protein 165-like	done with no specific pattern obtained	Maternally expressed
30	1	9029	At_eW_011_D17b	tgattcaactagacattgcaaactatggggctccttaccg	At_eW_011_D17	FY220076	-0.748953	0.595035				done with no specific pattern obtained
31	1	11467	At_eW_012_N12b	atcatttagaagccattttggggtgtagctgccagaagat	At_eW_012_N12	FY220511	-0.918721	0.528978	aug3.g1564	LOC107446959	uncharacterized LOC107446959	done with no specific pattern obtained	Low expression levels throughout stages 1-10
32	1	5534	At_eW_013_F08b	tcctatcaagagttggggacattcgacagagagtaaatca	At_eW_013_F08	FY220653	-0.805898	0.572006				done with no specific pattern obtained
33	1	1284	At_eW_013_I14a	gtactgtaaataaagacgccattttgacgtcacgctttca	At_eW_013_I14	FY220702	-1.10809	0.463907				done with no specific pattern obtained
34	1	1922	At_eW_014_K24a	gttgccattccttttcctgttcactcttagcagtatttgt	At_eW_014_K24	FY220992	-0.810791	0.570069	aug3.g2048	LOC107448046	anaphase-promoting complex subunit 1	done with no specific pattern obtained	Maternally expressed
35	1	4791	At_eW_016_G24a	gacatcacatatatcaccacctctaggtacagcaaattgc	At_eW_016_G24	FY221410	-0.922186	0.527709				done with no specific pattern obtained
36	1	8895	At_eW_016_H18a	ctgttggatcactgcctgtccagtttgcaggtaataattc	At_eW_016_H18	FY221426	-0.801704	0.573671	aug3.g12182	LOC107445612	neurobeachin	done with no specific pattern obtained	Maternally expressed
37	1	8551	At_eW_016_K20b	tcgataccgcataagataaagaagaccacaatggaaacgg	At_eW_016_K20	FY221484	-0.776511	0.583777	aug3.g24078	LOC107454643	fasciclin-2	done with no specific pattern obtained	Maternally expressed
38	1	9159	At_eW_016_L03a	aactccttatcagcactgctcttcatttaatgtaaacaca	At_eW_016_L03	FY221490	-0.790815	0.578017				done with no specific pattern obtained
39	1	10700	At_eW_016_N10a	ctcgctttagtttgcgtcacaatatgtttgagatccatgt	At_eW_016_N10	FY221534	-0.886492	0.540928	aug3.g10680	LOC107452890	uncharacterized LOC107452890	done; see Fig.1
40	1	9831	At_eW_017_A06a	gatggtgcatatctatcgcctgttaatgctttgcttgaaa	At_eW_017_A06	FY221590	-0.880817	0.54306	aug3.g14997			done with no specific pattern obtained	Maternally expressed
41	1	6001	At_eW_017_H11b	cgaccaaaacttgatccaaacctctacaaaagtacatcct	At_eW_017_H11	FY221695	-0.74075	0.598428	aug3.g864			done with no specific pattern obtained	Maternally expressed
42	1	12023	At_eW_017_H20b	ccaagacatagccctgtatctcattgcgaattctacaaga	At_eW_017_H20	FY221701	-0.879827	0.543433	aug3.g13939	IABY01007316	notch-regulated ankyrin repeat-containing protein-like	done; see Fig.1
43	1	12159	At_eW_017_N01a	gctcattagaggagcacagtctttcttatgcaaacagtaa	At_eW_017_N01	FY221786	-0.981721	0.506375				done with no specific pattern obtained
44	1	436	At_eW_017_P04a	gctcatcttttctttggttcattgaaaactcattacaatg	At_eW_017_P04	FY221812	-0.767329	0.587504				done; see Fig.1
45	1	7805	At_eW_018_F16b	cataatctccaacatctacgcaaaacgattgccaacaatc	At_eW_018_F16	FY221952	-0.747605	0.595592				done with no specific pattern obtained
46	1	2925	At_eW_018_K04b	ggatgttcgtgacggatgagtggaaaataatgattttcgt	At_eW_018_K04	FY222057	-0.821867	0.565709	aug3.g1632	LOC107447180	protein Wnt-5b-like	done with no specific pattern obtained
47	2	10650	At_O010_fa2	cgcagaagacctcgtctatgtagatgaatctcccgactat	Pt-wnt5	AB167810	-0.833143	0.561305	aug3.g1632	LOC107447180	protein Wnt-5b-like
48	1	3287	eS6_d1_26f_A11a	attctagcgtgtttgggccagtacttaatataggcagcag	eS6_d1_26_A11	FY373823	-1.46994	0.360996	aug3.g1632	LOC107447180	protein Wnt-5b-like	done; see Fig.1
49	1	11579	At_eW_019_D19b	ctaacaacttggggagaaaagttctctgagaaagaggccg	At_eW_019_D19	FY222272	-1.28535	0.410271	aug3.g13074	LOC107438410	myosin regulatory light chain 2	done with no specific pattern obtained	Low expression levels throughout stages 1-8
50	1	7511	At_eW_019_H22a	ccaagacttcattggatcacaccaggaaacaactgatata	At_eW_019_H22	FY222364	-0.937035	0.522305	aug3.g7575	LOC107446659	pituitary tumor-transforming gene 1 protein-interacting protein	done with no specific pattern obtained	Maternally expressed
51	1	7367	At_eW_019_L05b	atcgaatagatattggggatggggtcttgaggatgatgaa	At_eW_019_L05	FY222437	-0.920903	0.528178		IABY01019505	beta-1,4-galactosyltransferase 7-like	done with no specific pattern obtained	Maternally expressed
52	1	7525	At_eW_019_M01a	agagttatctagtaccaccacatcattaacttcccacaca	At_eW_019_M01	FY222456	-0.743565	0.597262				done with no specific pattern obtained
53	1	11212	At_eW_019_O17b	caattctagagctaatacatgcagcagagctccgaccttc	At_eW_019_O17	FY222515	-1.1381	0.454358	aug3.g27068	LOC107440487	heat shock 70 kDa protein cognate 4	done with no specific pattern obtained	Maternally expressed
54	1	2858	At_eW_020_B15b	gcagtaaaagatcttcctccagtcctgatttcaaggttcc	At_eW_020_B15	FY222578	-0.790008	0.578341	aug3.g15189	LOC107447678	homeobox protein MSH-D-like, Msx1	done; see Fig.1		Leite et al. (2018) [4]
55	1	10173	At_eW_020_D06a	gaagtgcaaagtcttgaaacttcaagtacgcatggtagtt	At_eW_020_D06	FY222615	-0.857132	0.552049				done with no specific pattern obtained
56	1	4395	At_eW_021_C05b	gcatggcagttaacgatacggaaatatcctcaacttgtaa	At_eW_021_C05	FY222962	-0.805963	0.57198				done with no specific pattern obtained
57	1	9232	At_eW_021_K24a	gccattttaaacacatgactcagaaaatctcatttcctac	At_eW_021_K24	FY223168	-0.954227	0.516118				done with no specific pattern obtained
58	1	11068	At_eW_022_I21b	cttattgcccacaattcacgtaggacccttgaaataatca	At_eW_022_I21	FY223486	-0.893082	0.538463	aug3.g12327	LOC107446292	protein sel-1 homolog 1-like	done with no specific pattern obtained	Maternally expressed
59	1	5400	At_eW_023_A14a	tatctcggtcacgatcaacagaatcatcagcaggagaatc	At_eW_023_A14	FY223667	-0.758821	0.590979	aug3.g22775	LOC107453070	uncharacterized LOC107453070	done with no specific pattern obtained
60	1	12508	At_eW_023_I22a	ctcgctatattagacaggcaggagaaagccgggaaaattg	At_eW_023_I22	FY223857	-0.995559	0.501541	aug3.g9575	LOC107438015	growth arrest-specific protein 1	done; see Fig.1
61	1	2821	At_eW_023_I22b	gactactaccacagactctgcagatctatgttccacggac	At_eW_023_I22	FY223857	-1.0178	0.493868	aug3.g9575	LOC107438015	growth arrest-specific protein 1	done; see Fig.1
62	1	9995	At_eW_023_J04a	tacagtttcagaaagcttgttccactaggggattcgaacc	At_eW_023_J04	FY223863	-0.865633	0.548806				done with no specific pattern obtained
63	1	1123	At_eW_023_M02b	ggcacaagaaaagcaattggccaaatatgaagcatgactt	At_eW_023_M02	FY223926	-0.752735	0.593477	aug3.g15092	LOC107441148	lipopolysaccharide-induced tumor necrosis factor-alpha factor homolog	done with no specific pattern obtained
64	1	12307	At_eW_024_C09a	tttgagcttttcctataatgctttgtttgccagctgatgg	At_eW_024_C09	FY224070	-0.750141	0.594546				done with no specific pattern obtained
65	1	5992	At_eW_024_H11a	tggaaatgtgtttgaagataaaactgaaacacaagccttc	At_eW_024_H11	FY224188	-0.917962	0.529256		IABY01020283		done with no specific pattern obtained
66	1	540	At_eW_024_P15b	ttttgtaaagctgcctcttatttaccggttcgaagccaag	At_eW_024_P15	FY224371	-0.791075	0.577913	aug3.g19777	LOC107447475	ubiquitin-protein ligase E3A-like	done with no specific pattern obtained	Maternally expressed
67	1	8886	At_eW_025_M12a	tcaccttcttttactggtcctgtcacagattctattcctt	At_eW_025_M12	FY224668	-0.808261	0.57107				done with no specific pattern obtained
68	1	3886	At_eW_026_K05a	tccagaagaggaccaattagaccctcaattaactaaccaa	At_eW_026_K05	FY224979	-0.830534	0.562321	aug3.g1336	LOC107446429	uncharacterized LOC107446429	done with no specific pattern obtained	Maternally expressed
69	1	9733	At_eW_027_J20a	gtgaccaagaatttattcgatggctcttttgatcaatggg	At_eW_027_J20	FY225338	-1.12466	0.458611	aug3.g1396	LOC107446595	uncharacterized LOC107446595	done; see Fig.1	Maternally expressed
70	1	11788	At_eW_027_N08a	gcattttgaaaagtgccaggctagtctgaaaagtcttcaa	At_eW_027_N08	FY225420	-0.802065	0.573528				done with no specific pattern obtained
71	1	612	At_O027_fb1	tggaatgattggattatagctcctcctggttacaatgctt	Pt-dpp	AB096072	-1.36008	0.38956	aug3.g16926	LOC107442925	bone morphogenetic protein 4-like		Maternally expressed	Akiyama-Oda and Oda (2003) [5]
72	1	5343	eS6_d1_12f_H07a	ctacaaggaaaggcgtgatcataacaggttcctgaccatg	eS6_d1_12_H07	FY372754	-0.871419	0.546609	aug3.g16926	LOC107442925	bone morphogenetic protein 4-like		Maternally expressed
73	1	6206	At_O035_3a1	gctgtgcaactacagaactgtgttttacttatatgctagt	Pt-cad	AB096075	-0.958561	0.51457	aug3.g12643	LOC107437910	homeobox protein CDX-1-like			Akiyama-Oda and Oda (2003) [5]
74	1	8638	At_O134_fb1	gtgctctggactaacggattacaaagactgaattttgtga	Pt-gataC	AB433902	-1.10921	0.463547	aug3.g20514	LOC107448880	endothelial transcription factor GATA-2-like			Akiyama-Oda and Oda (2010) [6]
75	1	9435	eS6_d1_01f_A08b	gatctctgagtttaagggtatgtgaaagactggcttgatc	eS6_d1_01_A08	FY371723	-0.74127	0.598213	aug3.g16952			done with no specific pattern obtained
76	1	9555	eS6_d1_01f_C03a	cctctgtcattctaaaagctaaacctatttaatcgccgca	eS6_d1_01_C03	FY371742	-0.934281	0.523303				done with no specific pattern obtained
77	1	12467	eS6_d1_01f_D11a	tgcgaattcctacttcacagaacttatactgatacttact	eS6_d1_01_D11	FY371762	-0.7497	0.594727				done with no specific pattern obtained
78	1	6832	eS6_d1_02f_C06a	tcttttgatcccctccatcaatctcactcaaacgcatacc	eS6_d1_02_C06	FY371833	-0.841956	0.557887	aug3.g9111	LOC107457141	protein capicua homolog	done with no specific pattern obtained	Maternally expressed
79	1	4902	eS6_d1_02f_G12b	attaagatctaatccaggcggtgtcatacaggatacggca	eS6_d1_02_G12	FY371877	-0.818737	0.566938	aug3.g26927	LOC107439895	cyclin-dependent kinase 6-like	done; see Fig.1	Maternally expressed
80	1	12346	eS6_d1_03f_B05a	gcccgtttctcagaagctgcttttaacgtttatttaagtg	eS6_d1_03_B05	FY371903	-0.811243	0.569891	aug3.g25981	LOC107436245	polypeptide N-acetylgalactosaminyltransferase 1-like	done with no specific pattern obtained	Maternally expressed
81	1	9898	eS6_d1_03f_D06a	ccgtgtctggtgccgttaacatttaaaatgattggaagtt	eS6_d1_03_D06	FY371926	-1.30495	0.404737				done with no specific pattern obtained
82	1	6599	eS6_d1_03f_D09a	tctgttctcctaatactatcagcaacccttgaccttcaat	eS6_d1_03_D09	FY371929	-0.76561	0.588205				done with no specific pattern obtained
83	1	9521	eS6_d1_04f_F03b	gtacggacattccataagagacactttgcttccatggagc	eS6_d1_04_F03	FY372033	-0.749612	0.594764	aug3.g17346	LOC107443591	BMP and activin membrane-bound inhibitor homolog	done; see Fig.1
84	1	7264	eS6_d1_05f_E04a	gctgaggccgagccatctttattttacaatttcatcattg	eS6_d1_05_E04	FY372105	-0.826318	0.563967				done with no specific pattern obtained
85	1	2563	eS6_d1_09f_B04b	cgcgtagtttggaattcgacagcataatacaagatttcgt	eS6_d1_09_B04	FY372422	-0.821985	0.565663		IABY01006050		done with no specific pattern obtained
86	1	10790	eS6_d1_09f_B09a	ccatccactcgactattacatcaactttcttcatccagtg	eS6_d1_09_B09	FY372427	-0.760958	0.590104	aug3.g10839	LOC107454942	uncharacterized LOC107454942	done with no specific pattern obtained	Maternally expressed
87	1	6404	eS6_d1_12f_D08a	cctgtctttcttggcgtcttatccattttatcgctaatgt	eS6_d1_12_D08	FY372707	-0.778961	0.582786	aug3.g1677			done with no specific pattern obtained	Low expression levels throughout stages 1-10
88	1	1398	eS6_d1_13f_E07a	ctatcttttcaagggtctgctctaccaaactcgttgtggg	eS6_d1_13_E07	FY372811	-1.27845	0.412239				done with no specific pattern obtained
89	1	8383	eS6_d1_14f_A02a	caaggagaataaaactagcaccaaagcctcaaactctgtt	eS6_d1_14_A02	FY372850	-0.832813	0.561434				done with no specific pattern obtained
90	1	2126	eS6_d1_15f_H06a	ttcactaccatctaacagctaacagacagatccaacaccc	eS6_d1_15_H06	FY373016	-1.06318	0.478576				done with no specific pattern obtained
91	1	4375	eS6_d1_21f_A11a	tgatctgcaaaatatccttgctaatcttaaccgtcagact	eS6_d1_21_A11	FY373456	-0.743982	0.597089				done with no specific pattern obtained
92	1	11328	eS6_d1_23f_G03a	tgtgactgtatctttgttgatcgatgcaattcagcagcag	eS6_d1_23_G03	FY373661	-0.762067	0.589651	aug3.g2533	LOC107449017	1-acyl-sn-glycerol-3-phosphate acyltransferase beta	done with no specific pattern obtained	Maternally expressed
93	1	3476	eS6_d1_23f_H04b	ggagttgctacagtttgaaagtttgattgagattggttcg	eS6_d1_23_H04	FY373674	-0.951317	0.51716				done with no specific pattern obtained
94	1	2074	eS6_d1_25f_E09b	gctaacgtaaaccctttctttcaagagcttatcacagagt	eS6_d1_25_E09	FY373780	-0.798049	0.575127	aug3.g19162			done with no specific pattern obtained
95	1	107	eS6_d1_26f_H06a	cgtcgcatattctcgaacattctaagagcgctaattttca	eS6_d1_26_H06	FY373896	-0.75407	0.592929				done with no specific pattern obtained
96	1	6730	eS6_d1_27f_C12b	tcacttcttgccgcctttatggaaatgcaattgaaattgg	eS6_d1_27_C12	FY373933	-0.764058	0.588838	aug3.g12644	LOC107437911	serine protease 27	done; see Fig.1	Maternally expressed
97	1	4870	eS6_d1_28f_E12a	tgacagacctttcattataattgcatttctccattccctt	eS6_d1_28_E12	FY374026	-0.748556	0.595199				done with no specific pattern obtained
98	1	8615	eS6_d1_29f_A10a	ccatcgaaagaactgatctctggatcactcattctgtgat	eS6_d1_29_A10	FY374053	-0.771561	0.585783				done with no specific pattern obtained
99	1	8116	eS6_d1_30f_H10a	ctcttcaaagtacagctggttagcatccaattaaggttca	eS6_d1_30_H10	FY374220	-1.04846	0.483485		IABY01009517		done with no specific pattern obtained
100	1	7465	eS6_d1_31f_D10a	gaaattgttaatatcgagaagcgtcatattgcgcatgcgt	eS6_d1_31_D10	FY374266	-0.895376	0.537607				done; see Fig.1
101	1	8137	eS6_d1_32f_D12a	cgagatacccacactacatcgcttgcagacttaaaactta	eS6_d1_32_D12	FY374361	-1.30584	0.404486	aug3.g17409	LOC107443710	cadherin-related tumor suppressor-like	done with no specific pattern obtained	Maternally expressed
102	1	8396	eS6_d1_32f_G05b	tacactgatacgacgcgaagaacggacttaacagcttatg	eS6_d1_32_G05	FY374387	-1.0697	0.476417	aug3.g23531	LOC107452006	transcription factor AP-2-beta-like	done; see Fig.1
103	1	1224	eS6_d1_33f_C11b	ggttatttcgttatcatgctccacataagttgagggaaga	eS6_d1_33_C11	FY374437	-0.950653	0.517398	aug3.g15335	LOC107448603	uncharacterized LOC107448603	done with no specific pattern obtained	Maternally expressed
104	2	8704	eS6_d1_34f_D05a	ttccatggatgaaaacccactcagatacaaatccaggacc	eS6_d1_34_D05	FY374522	-0.913422	0.530924	aug3.g1787	LOC107447504	homeobox protein Hox-B4a-like, ftz-B	done; see Fig.1
105	2	4565	eS7_SB_035_D03a	tgaggaagatcacggcactatcatcacgcatttaatggtt	eS7_SB_035_D03	FY380418	-1.20433	0.43397	aug3.g1787	LOC107447504	homeobox protein Hox-B4a-like, ftz-B	done with no specific pattern obtained
106	2	11882	eS7_SB_035_D03b	cacagctgaaaacttacatgcataaacatcgttgcactga	eS7_SB_035_D03	FY380418	-1.35208	0.391726	aug3.g1787	LOC107447504	homeobox protein Hox-B4a-like, ftz-B	done with no specific pattern obtained
107	2	6178	eS7_SB_037_E07a	tgaggaagatcacggcaatatcatcacgcatttaatggtg	eS7_SB_037_E07	FY380606	-1.70823	0.306036	aug3.g1787	LOC107447504	homeobox protein Hox-B4a-like, ftz-B	done with no specific pattern obtained
108	2	6529	eS6_d1_35f_F10b	ctgactcaacaccaaacattttcaccgaaacactttggta	eS6_d1_35_F10	FY374624	-0.807225	0.57148	aug3.g5516	LOC107453461	argininosuccinate synthase-like	done with no specific pattern obtained	Maternally expressed
109	2	10205	eS6_d1_36f_B07b	gaacctaaatttaacgcataaagccccacactgttttccg	eS6_d1_36_B07	FY374662	-0.851365	0.55426				done with no specific pattern obtained
110	2	3126	eS6_d1_43f_B11a	tgaaatgctactgggagggcttacataatctgatcctatc	eS6_d1_43_B11	FY375221	-0.754013	0.592952				done with no specific pattern obtained
111	2	5110	eS6_d1_44f_D10a	ttattggtcgaaaatgtcatcacagtttgtggggagggag	eS6_d1_44_D10	FY375333	-0.972969	0.509457				done with no specific pattern obtained
112	2	9590	eS6_d1_51f_D07b	caatgtacttactgcccttattcaactgttcaaattgggc	eS6_d1_51_D07	FY375894	-0.764665	0.58859	aug3.g25245	LOC107456383	zinc finger protein 25	done with no specific pattern obtained	Maternally expressed
113	2	654	eS6_d1_51f_H02b	ggagcgtcatcatgctgaaattctctttctgtttgatttc	eS6_d1_51_H02	FY375935	-0.760401	0.590332	aug3.g21452	IABY01004033		done with no specific pattern obtained
114	2	9647	eS6_d1_52f_C02b	agtaatgcagagcagatatacccctactataagcctttga	eS6_d1_52_C02	FY375968	-0.768235	0.587135	aug3.g15243	LOC107447988	homeobox protein engrailed-like ceh-16, noto1	done; see Fig.1		Hemmi et al. (2018) [7]
115	2	4037	eS6_d1_57f_F09b	gttgcttcaatatgagcaacccaagcaccaggatcaattg	eS6_d1_57_F09	FY376451	-0.743848	0.597145	aug3.g25834	LOC107456922	segment polarity protein dishevelled homolog DVL-3	done with no specific pattern obtained	Maternally expressed
116	2	7784	eS7_005_F03a	ggtccccatatccctgccaggttattatctcattcattat	eS7_005_F03	FY376972	-0.844562	0.55688	aug3.g25338	LOC107456962	probable basic-leucine zipper transcription factor J	done with no specific pattern obtained	Maternally expressed
117	2	12252	eS7_SB_009_G07a	ggtctgtgccgtgattttagaaatgggatatgcaagtagc	eS7_SB_009_G07	FY378374	-0.75877	0.591	aug3.g8922	IABY01005160		done with no specific pattern obtained	Maternally expressed
118	2	2630	eS7_SB_011_D07a	ctcaagtttgcaaacatcacgttactgacttcggttatca	eS7_SB_011_D07	FY378522	-0.943185	0.520083	aug3.g8295	LOC107456088	iroquois-class homeodomain protein IRX-6, mirr4	done; see Fig.1
119	2	879	eS7_SB_011_D07b	gtggaagaacatgtaaagcttccctttggtaatgctgaaa	eS7_SB_011_D07	FY378522	-0.815445	0.568233	aug3.g8295	LOC107456088	iroquois-class homeodomain protein IRX-6, mirr4	done with no specific pattern obtained
120	2	1216	S7_d1_29f_C06a	gtcgcaactcttatgtggttcaaaccaagtaatgtttagc	S7_d1_29_C06	FY370739	-0.782632	0.581305	aug3.g8295	LOC107456088	iroquois-class homeodomain protein IRX-6, mirr4	done with no specific pattern obtained
121	2	8972	eS7_SB_018_F06b	ctgaagaatatgtctgccctatatgcaacgtgtcgatctt	eS7_SB_018_F06	FY379101	-0.956757	0.515214	aug3.g335	LOC107455065	zinc finger protein-like 1 homolog	done with no specific pattern obtained	Maternally expressed
122	2	4626	eS7_SB_028_C07b	gtaacaacctgttgatgactacagttcagtctgactttcg	eS7_SB_028_C07	FY379937	-2.47432	0.179951	aug3.g18397	LOC107445228	protein gooseberry, Prd2	done; see Fig.1
123	2	5659	eS7_SB_030_B11a	cccatctttacacttatacaatctttgcccagactgtcgc	eS7_SB_030_B11	FY380080	-0.752211	0.593693				done with no specific pattern obtained
124	2	8303	eS7_SB_035_C08b	gcccttttgtgaccgccaataatctttctctctttataga	eS7_SB_035_C08	FY380411	-1.11236	0.462538	aug3.g269	LOC107452623	small glutamine-rich tetratricopeptide repeat-containing protein beta-like	done with no specific pattern obtained	Maternally expressed
125	2	2111	eS7_SB_038_H11a	ttgtacattattgtacacagactcccttgaccactagagc	eS7_SB_038_H11	FY380736	-0.996354	0.501265	aug3.g2333	LOC107448645	transcription factor Sp9	done; see Fig.1		Königsmann et al. (2017) [8]
126	2	7540	S7_d1_24f_G01a	gtccacttatcggtaaagttcacggtgactcttccaattt	S7_d1_24_G01	FY370365	-1.43316	0.370318	aug3.g2333	LOC107448645	transcription factor Sp9			Königsmann et al. (2017) [8]
127	2	10234	eS7_SB_042_D01b	gccgtcggttgcagtgatggaagtgtttatattataggta	eS7_SB_042_D01	FY381054	-1.10292	0.465574	aug3.g6352	LOC107454524	phospholipase A-2-activating protein	done with no specific pattern obtained	Maternally expressed
128	2	341	eS7_SB_043_C05a	gactaaactggcacacaaacctcttaaattgaactgtcca	eS7_SB_043_C05	FY381139	-0.75486	0.592604				done with no specific pattern obtained
129	2	6422	eS7_SB_047_C01b	gaaggtggtgtacatggacttcactcatttgagaagaaat	eS7_SB_047_C01	FY381500	-0.761825	0.58975	aug3.g12111	LOC107437200	inosine-5'-monophosphate dehydrogenase 2	done; see Fig.1	Maternally expressed
130	2	2691	S7_d1_04f_F07b	caagcaaagtgcacagagaacaaaggtataaaatgcagac	S7_d1_04_F07	FY368557	-1.18286	0.440478				done with no specific pattern obtained
131	2	2109	S7_d1_06f_C11b	ccacccttagcatcttacacatcaagccatagaaattctt	S7_d1_06_C11	FY368713	-0.748701	0.595139	aug3.g9200	LOC107457213	alpha-(1,3)-fucosyltransferase C	done with no specific pattern obtained
132	2	10975	S7_d1_08f_C05a	ggctgttgttcctcatagcaaaatgcattaagctgttgaa	S7_d1_08_C05	FY368885	-0.986624	0.504657	aug3.g24026	LOC107454396	bone morphogenetic protein receptor type-2	done with no specific pattern obtained
133	2	47	S7_d1_18f_F06a	tgagatcaaagctcttggggtatgagagtttaactagtga	S7_d1_18_F06	FY369819	-0.833487	0.561171				done with no specific pattern obtained
134	2	10933	S7_d1_19f_D06a	tgcaacggaaacagataggggccaaataatacatacccta	S7_d1_19_D06	FY369883	-0.873661	0.54576				done with no specific pattern obtained
135	2	3648	S7_d1_20f_H05a	tgcagtgcaggcatcattattttcaaacacacattttaat	S7_d1_20_H05	FY370018	-0.795401	0.576183		IABY01019901		done; see Fig.1
136	2	5931	S7_d1_21f_H03a	atataatagcggggcaaacatcccattgaacatttggtgg	S7_d1_21_H03	FY370109	-0.776512	0.583776	aug3.g11683	LOC107436591	NADH dehydrogenase [ubiquinone] flavoprotein 1, mitochondrial	done with no specific pattern obtained	Maternally expressed
137	2	1902	S7_d1_29f_B03b	ggcagtgtaccttactgaaaatgtgccattcaatcaaaag	S7_d1_29_B03	FY370724	-0.743001	0.597495	aug3.g26265	LOC107437456	cytochrome P450 302a1, mitochondrial	done with no specific pattern obtained
138	2	6935	S7_d1_30f_G04a	gcactacagagtaaggggcgagaagaattagatcagtaaa	S7_d1_30_G04	FY370866	-1.05851	0.480129				done with no specific pattern obtained
139	2	11999	S7_d1_33f_A05b	gcggtggtactgtctaccatgattatgggaatgttaactt	S7_d1_33_A05	FY370983	-0.920886	0.528184	aug3.g12055	LOC107437124	lipoyltransferase 1, mitochondrial-like	done with no specific pattern obtained	Maternally expressed
140	2	9564	S7_d1_35f_G02a	tgagttacagagcttaatttgaacgctgaattctaaccgt	S7_d1_35_G02	FY371236	-0.887099	0.5407	aug3.g2549	LOC107449043	toll-like receptor Tollo	done; see Fig.1
141	2	9079	S7_d1_39f_A09a	tgcgacccttgagaataaggctctgaacaaaattaatctc	S7_d1_39_A09	FY371538	-0.811386	0.569834				done; see Fig.1
142	2	1615	S7_d1_40f_C07a	tcatctaaggggtgtgccgtgttagttatttgttttcttc	S7_d1_40_C07	FY371656	-0.957008	0.515124	aug3.g27383	LOC107441637	DNA replication licensing factor mcm4-A	done with no specific pattern obtained	Maternally expressed
143	2	2079	S7_d1_40f_G11b	gtaagtttggtgccgattacagcaacactagtactgtaaa	S7_d1_40_G11	FY371705	-1.07611	0.474305				done with no specific pattern obtained
References
[1] Schwager E.E., Sharma P.P., Clarke T., Leite D.J., Wierschin T., Pechmann M., Akiyama-Oda Y., Esposito L., Bechsgaard J., Bilde T., Buffry A.D., Chao H., Dinh H., Doddapaneni H., Dugan S., Eibner C., Extavour C.G., Funch P., Garb J., Gonzalez L.B., Gonzalez V.L., Griffiths-Jones S., Han Y., Hayashi C., Hilbrant M., Hughes D.S.T., Janssen R., Lee S.L., Maeso I., Murali S.C., Muzny D.M., Nunes …
[2] Iwasaki-Yokozawa S., Akiyama-Oda Y., Oda H., 2018. Genome-scale embryonic developmental profile of gene expression in the common house spider Parasteatoda tepidariorum. Data Brief 19, 865-867.
[3] Oda H., Akiyama-Oda Y., 2019. Microarray data on the comparison of transcript expression between normal and Pt-Delta RNAi embryos in the common house spider Parasteatoda tepidariorum. Data Brief 25, https://doi.org/10.1016/j.dib.2019.104350.
[4] Leite D.J., Baudouin-Gonzalez L., Iwasaki-Yokozawa S., Lozano-Fernandez J., Turetzek N., Akiyama-Oda Y., Prpic N.M., Pisani D., Oda H., Sharma P.P., McGregor A.P., 2018. Homeobox gene duplication and divergence in arachnids. Mol Biol Evol 35, 2240-2253.
[5] Akiyama-Oda Y., Oda H., 2003. Early patterning of the spider embryo: a cluster of mesenchymal cells at the cumulus produces Dpp signals received by germ disc epithelial cells. Development 130, 1735-1747.
[6] Akiyama-Oda Y., Oda H., 2010. Cell migration that orients the dorsoventral axis is coordinated with anteroposterior patterning mediated by Hedgehog signaling in the early spider embryo. Development 137, 1263-1273.
[7] Hemmi N., Akiyama-Oda Y., Fujimoto K., Oda H., 2018. A quantitative study of the diversity of stripe-forming processes in an arthropod cell-based field undergoing axis formation and growth. Dev Biol 437, 84-104.
[8] Königsmann T., Turetzek, N., Pechmann, M., Prpic, N.M. 2017. Expression and function of the zinc finger transcription factor Sp6–9 in the spider Parasteatoda tepidariorum. Dev Genes Evol 227, 389-400.
